# Supplementary material for: Genetic Inactivation of Free Fatty Acid Receptor 3 Impedes Behavioral Deficits and Pathological Hallmarks in the APPswe Alzheimer’s Disease Mouse Model
Source: Int J Mol Sci. 2022 Mar 24;23(7):3533. doi: 10.3390/ijms23073533 (PMC8999053; doi:10.3390/ijms23073533)
Supplement: Supplementary file 1 [file ijms-23-03533-s001.zip]

Archive with 1 entries (1 files):
- ijms-1642988-supplementary.pdf
